# Supplementary material for: Clinical Validation of a Size-Based Microfluidic Device for Circulating Tumor Cell Isolation and Analysis in Renal Cell Carcinoma
Source: Int J Mol Sci. 2023 May 7;24(9):8404. doi: 10.3390/ijms24098404 (PMC10178884; doi:10.3390/ijms24098404)
Supplement: Supplementary file 1 [file ijms-24-08404-s001.zip]

Archive with 3 entries (3 files):
- 20221212 DB RCC S2.csv
- Document S1.pdf
- Spreadsheet S3.xlsx
