# Supplementary material for: Clinical Validation of a Size-Based Microfluidic Device for Circulating Tumor Cell Isolation and Analysis in Renal Cell Carcinoma
Source: Int J Mol Sci. 2023 May 7;24(9):8404. doi: 10.3390/ijms24098404 (PMC10178884; doi:10.3390/ijms24098404)
Supplement: Supplementary file 1 [file ijms-24-08404-s001.zip › 20221212 DB RCC S2.csv]

Patients	Group	Gender	Age	Weight	Height	BMI	Smoking	Obesity	Hypertension	Diabetes	Antiplatelets	ECOG	Hb	Leucocyte.Count	Neutrophil.Count	Neut.Lymph.Ratio	Platelet.Count	Mean.Platelet.Volume	Creatinine	GFR	Urea	CKD.Stage	Calcium	ALT	AST	INR	Albumin	CRP	Tumour.side	Tumours.nr	Tumor.size	CT.Tumor.HU	CT.Enhancement	PADUA	PADUA.Risk	Renal.Score	Renal.Risk	MAP.Score	cT	cN	M	Treatment	Pathology	Indiv.CTC	E.CTC	EMT.CTC	M.CTC	Total.clusters	M.Clusters
RCC001	M0	M	57	74	165	27.2	1	Overweight	1	0	0	0	13.5	6.1	4.25	3.06	186	9.7	0.88	95	39	1	9.2	19	23	1	4.7	0.15	Left	1	24	41	111	9	Intermediate	7	Intermediate	2	T1a	N0	M0	NA	ccRCC	1	1	0	0	0	0
RCC002	M0	M	52	91	180	28.1	1	Overweight	1	0	1	0	9.6	6.3	4.82	5.18	132	10	2.18	34	128	4	9.3	32	26	1.3	4	0.78	Right	1	38	23	59	7	Low	6	Low	3	T1a	N0	M0	Radical.Neph	Other	0	0	0	0	0	0
RCC003	M0	F	60	72	160	28.1	0	Overweight	1	0	0	0	13.1	7.3	4.31	1.93	246	9.3	0.91	70	37	2	NA	NA	NA	1.04	NA	5.78	Right	1	39	NA	NA	7	Low	4	Low	0	T1a	N0	M0	Partial.Neph	ccRCC	2	2	0	0	0	0
RCC004	M0	M	66	117	174	38.6	1	Obesity	1	1	0	1	16.2	6.7	3.06	1.03	244	8.3	0.99	79	38	2	9.5	27	21	1.59	4.5	0.9	Right	1	21	41	54	7	Low	4	Low	4	T1a	N0	M0	Surveillance	NA	6	6	0	0	1	1
RCC005	M0	M	70	72.5	170	25.1	1	Overweight	0	1	1	1	13.3	8.5	6.08	3.34	206	10	0.91	85	32	2	8.9	11	12	1.1	4.3	4.53	Right	1	35	40	120	11	High	10	High	4	T1a	N0	M0	Surveillance	NA	4	4	0	0	0	0
RCC006	M1TP	F	69	70	161	27	0	Overweight	0	0	0	0	9.6	5.32	2.51	1.2	308	7.1	NA	NA	NA	6	NA	NA	NA	NA	NA	NA	NA	NA	NA	NA	NA	NA	Low	NA	Low	NA	T3a	N0	M1	TKI	ccRCC	0	0	0	0	0	0
RCC007	M0	F	60	65	166	23.6	0	0	0	0	0	0	12.4	5.9	2.49	0.91	245	8.2	0.67	97	22	1	9.1	17	19	1.03	4.4	0.09	Left	1	53	30	129	13	High	8	Intermediate	1	T1b	N0	M0	Radical.Neph	ccRCC	0	0	0	0	1	1
RCC008	M0	M	63	76	174	25.1	0	Overweight	1	0	0	2	13.5	0.2	3.36	3	176	8.9	NA	NA	111	1	9.8	7	13	0.99	4.9	0.33	Right	1	15	9	60	9	Intermediate	6	Low	3	T1a	N0	M0	Radical.Neph	ccRCC	13	13	0	0	0	0
RCC009	M1TP	M	48	78	175	25.5	1	Overweight	1	0	0	1	14	7.2	4.36	2.93	184	8.8	1.19	68	72	2	9.6	213	97	NA	NA	NA	Left	1	NA	NA	NA	NA	Low	NA	Low	NA	T2a	N1	M1	TKI	ccRCC	2	2	0	0	0	0
RCC010	M1TP	F	48	67	162	25.5	0	Overweight	0	0	0	0	9	4.3	2.74	3.3	235	8.1	1.19	55	34	3	9.7	29	68	1.01	3.7	0.54	Right	1	NA	NA	NA	NA	Low	NA	Low	NA	T3a	N1	M1	ICI	NA	2	2	0	0	0	0
RCC011	M1TP	M	68	81	173	27.1	0	Overweight	1	1	0	0	10.9	7.8	3.71	1.17	264	8.2	2.36	27	90	5	8.6	10	17	NA	4	NA	Right	1	86	25	34	NA	Low	NA	Low	NA	T3a	N0	M1	TKI	Papillary	2	1	0	1	0	0
RCC012	M1TP	M	60	52	170	18	0	0	1	0	0	2	9.6	7.8	6.51	7.84	397	7.5	1.62	45	78	3	10.4	15	5	NA	3.9	16.9	Right	1	140	30	NA	NA	Low	NA	Low	NA	T2b	N1	M1	ICI	ccRCC	10	10	0	0	0	0
RCC013	M1TN	M	71	60	167	21.5	0	0	1	1	1	3	7.9	14.7	14.13	5.43	106	8.9	0.67	92	68	1	7.5	35	32	1.14	1.9	9.29	Right	2	80	28	58	7	Low	8	Intermediate	2	T2a	N1	M1	NoTreatment	NA	111	21	0	90	10	10
RCC014	M1TN	F	58	53	158	21.2	0	0	1	0	0	0	10.5	6.6	4.58	3.39	299	8.1	0.84	78	24	2	9.8	13	14	0.95	4.4	0.04	Left	1	43	42	199	9	Intermediate	10	High	0	T3a	N0	M1	ICI	ccRCC	0	0	0	0	0	0
RCC015	M1TN	M	76	65	160	25.4	0	Overweight	1	0	1	3	8.1	6.8	5.41	8.73	144	7.8	NA	NA	49	1	9.5	12	16	1.22	3.6	1.73	Right	1	51	18	42	10	High	8	Intermediate	3	T1b	N0	M1	NoTreatment	NA	157	0	0	157	16	16
RCC016	M1TN	M	78	58	166	21	1	0	0	0	0	0	14	9.7	7.86	7.42	239	9.6	1.09	74	39	2	9.1	23	16	1.04	4.5	1.72	Left	1	80	25	55	14	High	12	High	3	T3a	N1	M1	NoTreatment	NA	49	0	0	49	3	3
RCC017	M1TN	M	43	72	173	24.1	0	0	0	0	0	0	16.3	6.5	3.63	1.79	332	7.8	1.02	89	29	2	NA	16	18	1.01	5.2	0.51	Left	1	140	34	42	10	High	10	High	3	T2b	N0	M1	NA	Cromophobe	2	0	0	2	0	0
RCC018	M0	M	52	78	171	26.7	1	Overweight	1	1	1	1	13.1	7	3.98	1.92	411	7.6	0.66	111	24	1	NA	21	16	1.04	3.1	1.2	Right	1	56	33	73	9	Intermediate	8	Intermediate	2	T1b	N0	M0	Radical.Neph	NA	0	0	0	0	0	0
[truncated: 6 more columns]
