# Supplementary material for: Clinical Validation of a Size-Based Microfluidic Device for Circulating Tumor Cell Isolation and Analysis in Renal Cell Carcinoma
Source: Int J Mol Sci. 2023 May 7;24(9):8404. doi: 10.3390/ijms24098404 (PMC10178884; doi:10.3390/ijms24098404)
Supplement: Supplementary file 1 [file ijms-24-08404-s001.zip › Spreadsheet S3.xlsx]

## Sheet: CTC Counting Matrix
	SUPLEMENT S3. CTC COUNTS
				M0	M1Naive	M1Prog
	Patient ID		#	Phenotyping
				E	EMT	M
	RCC001	Single CTCs	1	1	0	0
		Total CTC Clusters	0	0	0	0
		Total CTCs	1	1	0	0
	Patient ID		#	Phenotyping
				E	EMT	M
	RCC002	Single CTCs	0	0	0	0
		Total CTC Clusters	0	0	0	0
		Total CTCs	0	0	0	0
	Patient ID		#	Phenotyping
				E	EMT	M
	RCC003	Single CTCs	2	2	0	0
		Total CTC Clusters	0	0	0	0
		Total CTCs	2	2	0	0
	Patient ID		#	Phenotyping
				E	EMT	M
	RCC004	Single CTCs	6	6	0	0
		Total CTC Clusters	1	0	0	21
		Total CTCs	27	6	0	21
	Patient ID		#	Phenotyping
				E	EMT	M
	RCC005	Single CTCs	4	4	0	0
		Total CTC Clusters	0	0	0	0
		Total CTCs	4	4	0	0
	Patient ID		#	Phenotyping
				E	EMT	M
	RCC007	Single CTCs	0	0	0	0
		Total CTC Clusters	1	0	0	4
		Total CTCs	4	0	0	4
	Patient ID		#	Phenotyping
				E	EMT	M
	RCC008	Single CTCs	13	13	0	0
		Total CTC Clusters	0	0	0	0
		Total CTCs	13	0	0	0
	Patient ID		#	Phenotyping
				E	EMT	M
	RCC018	Single CTCs	0	0	0	0
		Total CTC Clusters	0	0	0	0
		Total CTCs	0	0	0	0
	Patient ID		#	Phenotyping
				E	EMT	M
	RCC013	Single CTCs	111	21	0	90
		Total CTC Clusters	10	0	0	61
		Total CTCs	172	21	0	151
	Patient ID		#	Phenotyping
				E	EMT	M
	RCC014	Single CTCs	0	0	0	0
		Total CTC Clusters	0	0	0	0
		Total CTCs	0	0	0	0
	Patient ID		#	Phenotyping
				E	EMT	M
	RCC015	Single CTCs	157	0	0	157
		Total CTC Clusters	16	0	0	98
		Total CTCs	255	0	0	255
	Patient ID		#	Phenotyping
				E	EMT	M
	RCC016	Single CTCs	49	0	0	49
		Total CTC Clusters	3	0	0	31
		Total CTCs	80	0	0	80
	Patient ID		#	Phenotyping
				E	EMT	M
	RCC017	Single CTCs	2	0	0	2
		Total CTC Clusters	0	0	0	0
		Total CTCs	2	0	0	2
	Patient ID		#	Phenotyping
				E	EMT	M
	RCC006	Single CTCs	0	0	0	0
		Total CTC Clusters	0	0	0	0
		Total CTCs	0	0	0	0
	Patient ID		#	Phenotyping
				E	EMT	M
	RCC009	Single CTCs	2	2	0	0
		Total CTC Clusters	0	0	0	0
		Total CTCs	2	2	0	0
	Patient ID		#	Phenotyping
				E	EMT	M
	RCC010	Single CTCs	2	2	0	0
		Total CTC Clusters	0	0	0	0
		Total CTCs	2	2	0	0
	Patient ID		#	Phenotyping
				E	EMT	M
	RCC011	Single CTCs	2	1	0	1
		Total CTC Clusters	0	0	0	0
		Total CTCs	2	1	0	1
	Patient ID		#	Phenotyping
				E	EMT	M
	RCC012	Single CTCs	10	10	0	0
		Total CTC Clusters	0	0	0	0
		Total CTCs	10	10	0	0
